# Supplementary material for: Evidence for de novo acquisition of microalgal symbionts by bleached adult corals
Source: ISME J. 2022 Feb 7;16(6):1676–9. doi: 10.1038/s41396-022-01203-0 (PMC9122906; doi:10.1038/s41396-022-01203-0)
Supplement: Supplementary file 2 — Dataset 1 [file 41396_2022_1203_MOESM2_ESM.xlsx]

## Sheet: Pigmentation scores
Date	Day	Timepoint	Treatment	Species	Score
21.9.2020	1	CB week 1 - start	N	Diploastrea heliopora	6
21.9.2020	1	CB week 1 - start	N	Diploastrea heliopora	6
21.9.2020	1	CB week 1 - start	N	Diploastrea heliopora	6
21.9.2020	1	CB week 1 - start	N	Diploastrea heliopora	6
21.9.2020	1	CB week 1 - start	N	Platygyra daedalea	6
21.9.2020	1	CB week 1 - start	N	Platygyra daedalea	6
21.9.2020	1	CB week 1 - start	N	Platygyra daedalea	6
21.9.2020	1	CB week 1 - start	N	Platygyra daedalea	6
21.9.2020	1	CB week 1 - start	N	Stylophora pistillata	6
21.9.2020	1	CB week 1 - start	N	Stylophora pistillata	6
21.9.2020	1	CB week 1 - start	N	Stylophora pistillata	6
21.9.2020	1	CB week 1 - start	N	Stylophora pistillata	6
21.9.2020	1	CB week 1 - start	N	Echinopora lamellosa	6
21.9.2020	1	CB week 1 - start	N	Echinopora lamellosa	6
21.9.2020	1	CB week 1 - start	N	Echinopora lamellosa	5.7966
21.9.2020	1	CB week 1 - start	N	Echinopora lamellosa	6
21.9.2020	1	CB week 1 - start	N	Dipsastrea pallida	6
21.9.2020	1	CB week 1 - start	N	Dipsastrea pallida	6
21.9.2020	1	CB week 1 - start	N	Dipsastrea pallida	6
21.9.2020	1	CB week 1 - start	N	Dipsastrea pallida	6
21.9.2020	1	CB week 1 - start	N	Porites lobata	6
21.9.2020	1	CB week 1 - start	N	Porites lobata	6
21.9.2020	1	CB week 1 - start	N	Porites lobata	6
21.9.2020	1	CB week 1 - start	N	Porites lobata	6
24.9.2020	5	CB week 1 - mid	N	Diploastrea heliopora	5.83275
24.9.2020	5	CB week 1 - mid	N	Diploastrea heliopora	6
24.9.2020	5	CB week 1 - mid	N	Diploastrea heliopora	6
24.9.2020	5	CB week 1 - mid	N	Diploastrea heliopora	5.54845
24.9.2020	5	CB week 1 - mid	N	Platygyra daedalea	6
24.9.2020	5	CB week 1 - mid	N	Platygyra daedalea	6
24.9.2020	5	CB week 1 - mid	N	Platygyra daedalea	6
24.9.2020	5	CB week 1 - mid	N	Platygyra daedalea	6
24.9.2020	5	CB week 1 - mid	N	Stylophora pistillata	4.61087
24.9.2020	5	CB week 1 - mid	N	Stylophora pistillata	5.08872
24.9.2020	5	CB week 1 - mid	N	Stylophora pistillata	5.08985
24.9.2020	5	CB week 1 - mid	N	Stylophora pistillata	5.01768
24.9.2020	5	CB week 1 - mid	N	Echinopora lamellosa	3.85125
24.9.2020	5	CB week 1 - mid	N	Echinopora lamellosa	4.34817
24.9.2020	5	CB week 1 - mid	N	Echinopora lamellosa	4.43647
24.9.2020	5	CB week 1 - mid	N	Echinopora lamellosa	3.8111
24.9.2020	5	CB week 1 - mid	N	Dipsastrea pallida	6
24.9.2020	5	CB week 1 - mid	N	Dipsastrea pallida	6
24.9.2020	5	CB week 1 - mid	N	Dipsastrea pallida	6
24.9.2020	5	CB week 1 - mid	N	Dipsastrea pallida	6
24.9.2020	5	CB week 1 - mid	N	Porites lobata	5.78339
24.9.2020	5	CB week 1 - mid	N	Porites lobata	6
24.9.2020	5	CB week 1 - mid	N	Porites lobata	6
24.9.2020	5	CB week 1 - mid	N	Porites lobata	6
28.9.2020	8	CB week 1 - end/CB week 2 - start	N	Diploastrea heliopora	4.6786
28.9.2020	8	CB week 1 - end/CB week 2 - start	N	Diploastrea heliopora	4.6031
28.9.2020	8	CB week 1 - end/CB week 2 - start	N	Diploastrea heliopora	4.75981
28.9.2020	8	CB week 1 - end/CB week 2 - start	N	Diploastrea heliopora	5.11393
28.9.2020	8	CB week 1 - end/CB week 2 - start	N	Platygyra daedalea	6
28.9.2020	8	CB week 1 - end/CB week 2 - start	N	Platygyra daedalea	4.64884
28.9.2020	8	CB week 1 - end/CB week 2 - start	N	Platygyra daedalea	4.96227
28.9.2020	8	CB week 1 - end/CB week 2 - start	N	Platygyra daedalea	5.72904
28.9.2020	8	CB week 1 - end/CB week 2 - start	N	Stylophora pistillata	3.9428
28.9.2020	8	CB week 1 - end/CB week 2 - start	N	Stylophora pistillata	2.86122
28.9.2020	8	CB week 1 - end/CB week 2 - start	N	Stylophora pistillata	2.95536
28.9.2020	8	CB week 1 - end/CB week 2 - start	N	Stylophora pistillata	3.11325
28.9.2020	8	CB week 1 - end/CB week 2 - start	N	Echinopora lamellosa	3.95797
28.9.2020	8	CB week 1 - end/CB week 2 - start	N	Echinopora lamellosa	3.64312
28.9.2020	8	CB week 1 - end/CB week 2 - start	N	Echinopora lamellosa	3.65782
28.9.2020	8	CB week 1 - end/CB week 2 - start	N	Echinopora lamellosa	3.93467
28.9.2020	8	CB week 1 - end/CB week 2 - start	N	Dipsastrea pallida	5.81477
28.9.2020	8	CB week 1 - end/CB week 2 - start	N	Dipsastrea pallida	5.8691
28.9.2020	8	CB week 1 - end/CB week 2 - start	N	Dipsastrea pallida	6
28.9.2020	8	CB week 1 - end/CB week 2 - start	N	Dipsastrea pallida	5.68923
28.9.2020	8	CB week 1 - end/CB week 2 - start	N	Porites lobata	4.14383
28.9.2020	8	CB week 1 - end/CB week 2 - start	N	Porites lobata	4.35156
28.9.2020	8	CB week 1 - end/CB week 2 - start	N	Porites lobata	5.12443
28.9.2020	8	CB week 1 - end/CB week 2 - start	N	Porites lobata	4.52392
1.10.2020	12	CB week 2 - mid	N	Diploastrea heliopora	5.11672
1.10.2020	12	CB week 2 - mid	N	Diploastrea heliopora	4.93869
1.10.2020	12	CB week 2 - mid	N	Diploastrea heliopora	4.9958
1.10.2020	12	CB week 2 - mid	N	Diploastrea heliopora	4.66067
1.10.2020	12	CB week 2 - mid	N	Platygyra daedalea	4.12582
1.10.2020	12	CB week 2 - mid	N	Platygyra daedalea	4.76385
1.10.2020	12	CB week 2 - mid	N	Platygyra daedalea	3.83193
1.10.2020	12	CB week 2 - mid	N	Platygyra daedalea	5.71594
1.10.2020	12	CB week 2 - mid	N	Stylophora pistillata	2.76645
1.10.2020	12	CB week 2 - mid	N	Stylophora pistillata	3.82327
1.10.2020	12	CB week 2 - mid	N	Stylophora pistillata	2.81896
1.10.2020	12	CB week 2 - mid	N	Stylophora pistillata	2.53117
1.10.2020	12	CB week 2 - mid	N	Echinopora lamellosa	3.34196
1.10.2020	12	CB week 2 - mid	N	Echinopora lamellosa	3.24564
1.10.2020	12	CB week 2 - mid	N	Echinopora lamellosa	3.42434
1.10.2020	12	CB week 2 - mid	N	Echinopora lamellosa	3.11672
1.10.2020	12	CB week 2 - mid	N	Dipsastrea pallida	4.86285
1.10.2020	12	CB week 2 - mid	N	Dipsastrea pallida	4.88052
1.10.2020	12	CB week 2 - mid	N	Dipsastrea pallida	4.85058
1.10.2020	12	CB week 2 - mid	N	Dipsastrea pallida	5.36083
1.10.2020	12	CB week 2 - mid	N	Porites lobata	4.01712
1.10.2020	12	CB week 2 - mid	N	Porites lobata	4.03009
1.10.2020	12	CB week 2 - mid	N	Porites lobata	5.17165
1.10.2020	12	CB week 2 - mid	N	Porites lobata	4.1748
5.10.2020	15	CB week 2 - end/CB week 3 - start	N	Diploastrea heliopora	4.53521
5.10.2020	15	CB week 2 - end/CB week 3 - start	N	Diploastrea heliopora	4.53802
5.10.2020	15	CB week 2 - end/CB week 3 - start	N	Diploastrea heliopora	4.45679
5.10.2020	15	CB week 2 - end/CB week 3 - start	N	Diploastrea heliopora	4.71382
5.10.2020	15	CB week 2 - end/CB week 3 - start	N	Platygyra daedalea	4.554
5.10.2020	15	CB week 2 - end/CB week 3 - start	N	Platygyra daedalea	4.3962
5.10.2020	15	CB week 2 - end/CB week 3 - start	N	Platygyra daedalea	6
5.10.2020	15	CB week 2 - end/CB week 3 - start	N	Platygyra daedalea	4.15157
5.10.2020	15	CB week 2 - end/CB week 3 - start	N	Stylophora pistillata	2.98395
5.10.2020	15	CB week 2 - end/CB week 3 - start	N	Stylophora pistillata	3.06128
5.10.2020	15	CB week 2 - end/CB week 3 - start	N	Stylophora pistillata	2.71929
5.10.2020	15	CB week 2 - end/CB week 3 - start	N	Stylophora pistillata	3.53603
5.10.2020	15	CB week 2 - end/CB week 3 - start	N	Echinopora lamellosa	3.3028
5.10.2020	15	CB week 2 - end/CB week 3 - start	N	Echinopora lamellosa	3.4427
5.10.2020	15	CB week 2 - end/CB week 3 - start	N	Echinopora lamellosa	3.12109
5.10.2020	15	CB week 2 - end/CB week 3 - start	N	Echinopora lamellosa	3.50999
5.10.2020	15	CB week 2 - end/CB week 3 - start	N	Dipsastrea pallida	4.04745
5.10.2020	15	CB week 2 - end/CB week 3 - start	N	Dipsastrea pallida	4.87483
5.10.2020	15	CB week 2 - end/CB week 3 - start	N	Dipsastrea pallida	3.82999
5.10.2020	15	CB week 2 - end/CB week 3 - start	N	Dipsastrea pallida	3.91136
5.10.2020	15	CB week 2 - end/CB week 3 - start	N	Porites lobata	4.43658
5.10.2020	15	CB week 2 - end/CB week 3 - start	N	Porites lobata	4.3467
5.10.2020	15	CB week 2 - end/CB week 3 - start	N	Porites lobata	4.37012
5.10.2020	15	CB week 2 - end/CB week 3 - start	N	Porites lobata	4.66728
8.10.2020	19	CB week 3 - mid	N	Diploastrea heliopora	4.44621
8.10.2020	19	CB week 3 - mid	N	Diploastrea heliopora	5.28613
8.10.2020	19	CB week 3 - mid	N	Diploastrea heliopora	4.61275
8.10.2020	19	CB week 3 - mid	N	Diploastrea heliopora	4.545
8.10.2020	19	CB week 3 - mid	N	Platygyra daedalea	4.04862
8.10.2020	19	CB week 3 - mid	N	Platygyra daedalea	4.25695
8.10.2020	19	CB week 3 - mid	N	Platygyra daedalea	4.82619
8.10.2020	19	CB week 3 - mid	N	Platygyra daedalea	4.50235
8.10.2020	19	CB week 3 - mid	N	Stylophora pistillata	3.2847
8.10.2020	19	CB week 3 - mid	N	Stylophora pistillata	3.11181
8.10.2020	19	CB week 3 - mid	N	Stylophora pistillata	3.25658
8.10.2020	19	CB week 3 - mid	N	Stylophora pistillata	3.33379
8.10.2020	19	CB week 3 - mid	N	Echinopora lamellosa	3.44743
8.10.2020	19	CB week 3 - mid	N	Echinopora lamellosa	3.56483
8.10.2020	19	CB week 3 - mid	N	Echinopora lamellosa	3.6132
8.10.2020	19	CB week 3 - mid	N	Echinopora lamellosa	3.67721
8.10.2020	19	CB week 3 - mid	N	Dipsastrea pallida	4.04787
8.10.2020	19	CB week 3 - mid	N	Dipsastrea pallida	4.2179
8.10.2020	19	CB week 3 - mid	N	Dipsastrea pallida	3.80994
8.10.2020	19	CB week 3 - mid	N	Dipsastrea pallida	4.26341
8.10.2020	19	CB week 3 - mid	N	Porites lobata	4.58054
8.10.2020	19	CB week 3 - mid	N	Porites lobata	4.64426
8.10.2020	19	CB week 3 - mid	N	Porites lobata	4.4776
8.10.2020	19	CB week 3 - mid	N	Porites lobata	4.19176
11.10.2020	22	CB week 3 - end/RI start	N	Diploastrea heliopora	4.79991
11.10.2020	22	CB week 3 - end/RI start	N	Diploastrea heliopora	4.92967
11.10.2020	22	CB week 3 - end/RI start	N	Diploastrea heliopora	5.03501
11.10.2020	22	CB week 3 - end/RI start	N	Diploastrea heliopora	4.73855
11.10.2020	22	CB week 3 - end/RI start	N	Platygyra daedalea	4.2417
11.10.2020	22	CB week 3 - end/RI start	N	Platygyra daedalea	4.90965
11.10.2020	22	CB week 3 - end/RI start	N	Platygyra daedalea	4.12874
11.10.2020	22	CB week 3 - end/RI start	N	Platygyra daedalea	3.76543
11.10.2020	22	CB week 3 - end/RI start	N	Stylophora pistillata	2.84583
11.10.2020	22	CB week 3 - end/RI start	N	Stylophora pistillata	2.71032
11.10.2020	22	CB week 3 - end/RI start	N	Stylophora pistillata	3.06594
11.10.2020	22	CB week 3 - end/RI start	N	Stylophora pistillata	2.53247
11.10.2020	22	CB week 3 - end/RI start	N	Echinopora lamellosa	3.48407
11.10.2020	22	CB week 3 - end/RI start	N	Echinopora lamellosa	3.29096
11.10.2020	22	CB week 3 - end/RI start	N	Echinopora lamellosa	3.57194
11.10.2020	22	CB week 3 - end/RI start	N	Echinopora lamellosa	3.11895
11.10.2020	22	CB week 3 - end/RI start	N	Dipsastrea pallida	4.43543
11.10.2020	22	CB week 3 - end/RI start	N	Dipsastrea pallida	3.88099
11.10.2020	22	CB week 3 - end/RI start	N	Dipsastrea pallida	4.34075
11.10.2020	22	CB week 3 - end/RI start	N	Dipsastrea pallida	3.95025
11.10.2020	22	CB week 3 - end/RI start	N	Porites lobata	3.73753
11.10.2020	22	CB week 3 - end/RI start	N	Porites lobata	4.12704
11.10.2020	22	CB week 3 - end/RI start	N	Porites lobata	4.59936
11.10.2020	22	CB week 3 - end/RI start	N	Porites lobata	3.77121
15.12.2020	66	RI end	Ctl-	Diploastrea heliopora	4.61864
15.12.2020	66	RI end	Ctl-	Diploastrea heliopora	4.32782
15.12.2020	66	RI end	Ctl-	Diploastrea heliopora	4.82568
15.12.2020	66	RI end	Ctl+	Diploastrea heliopora	4.19004
15.12.2020	66	RI end	Ctl+	Diploastrea heliopora	4.37519
15.12.2020	66	RI end	Ctl+	Diploastrea heliopora	4.34224
15.12.2020	66	RI end	Ri	Diploastrea heliopora	5.10232
15.12.2020	66	RI end	Ri	Diploastrea heliopora	5.46567
15.12.2020	66	RI end	Ri	Diploastrea heliopora	5.2271
15.12.2020	66	RI end	RiS	Diploastrea heliopora	5.57115
15.12.2020	66	RI end	RiS	Diploastrea heliopora	5.93106
15.12.2020	66	RI end	RiS	Diploastrea heliopora	4.95594
15.12.2020	66	RI end	Ctl-	Platygyra daedalea	6
15.12.2020	66	RI end	Ctl-	Platygyra daedalea	6
15.12.2020	66	RI end	Ctl-	Platygyra daedalea	6
15.12.2020	66	RI end	Ctl+	Platygyra daedalea	6
15.12.2020	66	RI end	Ctl+	Platygyra daedalea	6
15.12.2020	66	RI end	Ctl+	Platygyra daedalea	6
15.12.2020	66	RI end	Ri	Platygyra daedalea	6
15.12.2020	66	RI end	Ri	Platygyra daedalea	6
15.12.2020	66	RI end	Ri	Platygyra daedalea	6
15.12.2020	66	RI end	RiS	Platygyra daedalea	6
15.12.2020	66	RI end	RiS	Platygyra daedalea	6
15.12.2020	66	RI end	RiS	Platygyra daedalea	6
15.12.2020	66	RI end	Ctl-	Stylophora pistillata	2.7739
15.12.2020	66	RI end	Ctl-	Stylophora pistillata	3.02923
15.12.2020	66	RI end	Ctl-	Stylophora pistillata	2.96023
15.12.2020	66	RI end	Ri	Stylophora pistillata	4.42228
15.12.2020	66	RI end	Ri	Stylophora pistillata	4.29737
15.12.2020	66	RI end	Ri	Stylophora pistillata	3.77315
15.12.2020	66	RI end	RiS	Stylophora pistillata	4.2508
15.12.2020	66	RI end	RiS	Stylophora pistillata	4.57665
15.12.2020	66	RI end	RiS	Stylophora pistillata	4.41575
15.12.2020	66	RI end	Ri	Echinopora lamellosa	6
15.12.2020	66	RI end	RiS	Echinopora lamellosa	6
15.12.2020	66	RI end	RiS	Echinopora lamellosa	4.48602
15.12.2020	66	RI end	RiS	Echinopora lamellosa	6
15.12.2020	66	RI end	Ctl-	Dipsastrea pallida	3.62076
15.12.2020	66	RI end	Ctl-	Dipsastrea pallida	3.43672
15.12.2020	66	RI end	Ctl-	Dipsastrea pallida	3.87125
15.12.2020	66	RI end	Ctl+	Dipsastrea pallida	3.69633
15.12.2020	66	RI end	Ctl+	Dipsastrea pallida	3.69451
15.12.2020	66	RI end	Ctl+	Dipsastrea pallida	3.87396
15.12.2020	66	RI end	Ri	Dipsastrea pallida	6
15.12.2020	66	RI end	Ri	Dipsastrea pallida	5.12087
15.12.2020	66	RI end	Ri	Dipsastrea pallida	5.23664
15.12.2020	66	RI end	RiS	Dipsastrea pallida	5.31612
15.12.2020	66	RI end	RiS	Dipsastrea pallida	5.77411
15.12.2020	66	RI end	RiS	Dipsastrea pallida	6
15.12.2020	66	RI end	Ctl-	Porites lobata	4.80012
15.12.2020	66	RI end	Ctl+	Porites lobata	3.34285
15.12.2020	66	RI end	Ctl+	Porites lobata	4.59955
15.12.2020	66	RI end	Ctl+	Porites lobata	6
15.12.2020	66	RI end	Ri	Porites lobata	4.71138
15.12.2020	66	RI end	Ri	Porites lobata	5.03946
15.12.2020	66	RI end	Ri	Porites lobata	5.16272
15.12.2020	66	RI end	RiS	Porites lobata	5.08924
15.12.2020	66	RI end	RiS	Porites lobata	5.48878
15.12.2020	66	RI end	RiS	Porites lobata	5.70144

## Sheet: Symbiodiniaceae counts
Date	Day	Timepoint	Species	Treatment	Cell Density
21.9.2020	1	CB start	Diploastrea heliopora	N	1288012
21.9.2020	1	CB start	Diploastrea heliopora	N	1320463
21.9.2020	1	CB start	Diploastrea heliopora	N	1375254
21.9.2020	1	CB start	Diploastrea heliopora	N	1225754
11.10.2020	22	CB end	Diploastrea heliopora	N	4823
11.10.2020	22	CB end	Diploastrea heliopora	N	10526
11.10.2020	22	CB end	Diploastrea heliopora	N	5760
11.10.2020	22	CB end	Diploastrea heliopora	N	3219
21.9.2020	1	CB start	Echinopora lamellosa	N	1502890
21.9.2020	1	CB start	Echinopora lamellosa	N	734940
21.9.2020	1	CB start	Echinopora lamellosa	N	1119940
21.9.2020	1	CB start	Echinopora lamellosa	N	1214231
11.10.2020	22	CB end	Echinopora lamellosa	N	1618
11.10.2020	22	CB end	Echinopora lamellosa	N	4375
11.10.2020	22	CB end	Echinopora lamellosa	N	2879
11.10.2020	22	CB end	Echinopora lamellosa	N	5522
21.9.2020	1	CB start	Dipsastrea pallida	N	1596592
21.9.2020	1	CB start	Dipsastrea pallida	N	1445794
21.9.2020	1	CB start	Dipsastrea pallida	N	1685787
21.9.2020	1	CB start	Dipsastrea pallida	N	2123178
11.10.2020	22	CB end	Dipsastrea pallida	N	12671
11.10.2020	22	CB end	Dipsastrea pallida	N	4465
11.10.2020	22	CB end	Dipsastrea pallida	N	12971
11.10.2020	22	CB end	Dipsastrea pallida	N	2252
21.9.2020	1	CB start	Platygyra daedalea	N	1398124
21.9.2020	1	CB start	Platygyra daedalea	N	1378709
21.9.2020	1	CB start	Platygyra daedalea	N	1213777
21.9.2020	1	CB start	Platygyra daedalea	N	1860000
11.10.2020	22	CB end	Platygyra daedalea	N	5396
11.10.2020	22	CB end	Platygyra daedalea	N	5976
11.10.2020	22	CB end	Platygyra daedalea	N	1512
11.10.2020	22	CB end	Platygyra daedalea	N	5959
21.9.2020	1	CB start	Porites lobata	N	1261981
21.9.2020	1	CB start	Porites lobata	N	1611443
21.9.2020	1	CB start	Porites lobata	N	1938089
21.9.2020	1	CB start	Porites lobata	N	2099252
11.10.2020	22	CB end	Porites lobata	N	31736
11.10.2020	22	CB end	Porites lobata	N	26250
11.10.2020	22	CB end	Porites lobata	N	39894
11.10.2020	22	CB end	Porites lobata	N	18786
21.9.2020	1	CB start	Stylophora pistillata	N	1111354
21.9.2020	1	CB start	Stylophora pistillata	N	985816
21.9.2020	1	CB start	Stylophora pistillata	N	1229036
21.9.2020	1	CB start	Stylophora pistillata	N	1199227
11.10.2020	22	CB end	Stylophora pistillata	N	3391
11.10.2020	22	CB end	Stylophora pistillata	N	3519
11.10.2020	22	CB end	Stylophora pistillata	N	1300
11.10.2020	22	CB end	Stylophora pistillata	N	679
15.12.2020	66	RI end	Diploastrea heliopora	Ctl-	2344
15.12.2020	66	RI end	Diploastrea heliopora	Ctl-	2540
15.12.2020	66	RI end	Diploastrea heliopora	Ctl-	3811
15.12.2020	66	RI end	Diploastrea heliopora	Ctl+	2757
15.12.2020	66	RI end	Diploastrea heliopora	Ctl+	11775
15.12.2020	66	RI end	Diploastrea heliopora	Ri	307243
15.12.2020	66	RI end	Diploastrea heliopora	Ri	52583
15.12.2020	66	RI end	Diploastrea heliopora	Ri	156365
15.12.2020	66	RI end	Diploastrea heliopora	RiS	241071
15.12.2020	66	RI end	Diploastrea heliopora	RiS	309647
15.12.2020	66	RI end	Diploastrea heliopora	RiS	131548
15.12.2020	66	RI end	Echinopora lamellosa	RiS	301124
15.12.2020	66	RI end	Echinopora lamellosa	RiS	42939
15.12.2020	66	RI end	Dipsastrea pallida	Ctl-	637
15.12.2020	66	RI end	Dipsastrea pallida	Ctl-	1260
15.12.2020	66	RI end	Dipsastrea pallida	Ctl-	5725
15.12.2020	66	RI end	Dipsastrea pallida	Ctl+	25781
15.12.2020	66	RI end	Dipsastrea pallida	Ctl+	18987
15.12.2020	66	RI end	Dipsastrea pallida	Ctl+	0
15.12.2020	66	RI end	Dipsastrea pallida	Ri	322957
15.12.2020	66	RI end	Dipsastrea pallida	Ri	758721
15.12.2020	66	RI end	Dipsastrea pallida	Ri	303000
15.12.2020	66	RI end	Dipsastrea pallida	RiS	327621
15.12.2020	66	RI end	Dipsastrea pallida	RiS	617395
15.12.2020	66	RI end	Dipsastrea pallida	RiS	348341
15.12.2020	66	RI end	Platygyra daedalea	Ctl-	1660668
15.12.2020	66	RI end	Platygyra daedalea	Ctl+	1144481
15.12.2020	66	RI end	Platygyra daedalea	Ctl+	717840
15.12.2020	66	RI end	Platygyra daedalea	Cg	248521
15.12.2020	66	RI end	Platygyra daedalea	Ri	1100000
15.12.2020	66	RI end	Platygyra daedalea	RiS	224149
15.12.2020	66	RI end	Platygyra daedalea	RiS	1336985
15.12.2020	66	RI end	Platygyra daedalea	RiS	1142187
15.12.2020	66	RI end	Porites lobata	Ctl+	146104
15.12.2020	66	RI end	Porites lobata	Ri	501106
15.12.2020	66	RI end	Porites lobata	Ri	791411
15.12.2020	66	RI end	Porites lobata	Ri	994462
15.12.2020	66	RI end	Stylophora pistillata	Ctl-	1981
15.12.2020	66	RI end	Stylophora pistillata	Ctl-	0
15.12.2020	66	RI end	Stylophora pistillata	Ri	127762
15.12.2020	66	RI end	Stylophora pistillata	Ri	516297
15.12.2020	66	RI end	Stylophora pistillata	Ri	45656
15.12.2020	66	RI end	Stylophora pistillata	RiS	521198
15.12.2020	66	RI end	Stylophora pistillata	RiS	156131

## Sheet: SymPortal DIV counts
sample_uid	sample_name	fastq_fwd_file_name	fastq_fwd_sha256_file_hash	fastq_rev_file_name	fastq_rev_sha256_file_hash	data_set_uid	data_set_name	raw_contigs	post_qc_absolute_seqs	post_qc_unique_seqs	post_taxa_id_absolute_symbiodiniaceae_seqs	post_taxa_id_unique_symbiodiniaceae_seqs	size_screening_violation_absolute	size_screening_violation_unique	post_taxa_id_absolute_non_symbiodiniaceae_seqs	post_taxa_id_unique_non_symbiodiniaceae_seqs	post_med_absolute	post_med_unique	noName Clade A	noName Clade B	noName Clade C	noName Clade D	noName Clade E	noName Clade F	noName Clade G	noName Clade H	noName Clade I	sample_type	host_phylum	host_class	host_order	host_family	host_genus	host_species	Category	collection_latitude	collection_longitude	collection_date	collection_depth	A5p	A1dh	A1er	C1	C3	C15	C1b	C40	C42.2	C1bh
138118	Dh01	Fwd_11-Rev_14_R1.fastq.gz	15c1c905029983a7e08a9139eaaf8c6e6e6038177bb112c4674e60651483b9bb	Fwd_11-Rev_14_R2.fastq.gz	73a08856ccd67a57ad6ccb7a81965fa90b60c294c441643762e8e3a99685c366	657	20211007_scharfenstein	11902	34	3	0	0	0	0	34	3	0	0	0	0	0	0	0	0	0	0	0	coral_aquarium	cnidaria	anthozoa	scleractinia	diploastreidae	diploastrea	heliopora	Diploastrea heliopora	999	999	15.12.2020	aquarium	0	0	0	0	0	0	0	0	0	0
138119	Dh02	Fwd_11-Rev_15_R1.fastq.gz	6ff5b2bae9d949e46abb48d4c160a4b95e47119e2e4fe5aa894204756ec7590f	Fwd_11-Rev_15_R2.fastq.gz	df37400e89b63e39396a01fe0835ac172875fae10ab8efaabb5e1a5dcf2ea83c	657	20211007_scharfenstein	14123	43	3	0	0	0	0	43	3	0	0	0	0	0	0	0	0	0	0	0	coral_aquarium	cnidaria	anthozoa	scleractinia	diploastreidae	diploastrea	heliopora	Diploastrea heliopora	999	999	15.12.2020	aquarium	0	0	0	0	0	0	0	0	0	0
138120	Dh03	Fwd_11-Rev_16_R1.fastq.gz	c2b0df42dae81ed1b17e60603b21d172635989fd137d8f86ac49d7d12ad788b4	Fwd_11-Rev_16_R2.fastq.gz	c14b165f9c10a0b7edd482563a925e59c551ca748064381c55f0528e779a09a8	657	20211007_scharfenstein	8908	18	3	0	0	0	0	18	3	0	0	0	0	0	0	0	0	0	0	0	coral_aquarium	cnidaria	anthozoa	scleractinia	diploastreidae	diploastrea	heliopora	Diploastrea heliopora	999	999	15.12.2020	aquarium	0	0	0	0	0	0	0	0	0	0
138121	Dh04	Fwd_11-Rev_17_R1.fastq.gz	3caa71f5cd0f077fc03225e32100c42101ff49307e019d531242e3434b29825e	Fwd_11-Rev_17_R2.fastq.gz	019b97cb67b81e94890dd58942d683dfa3689fdf1876f284e7810cc279ffe30a	657	20211007_scharfenstein	76	0	0	0	0	0	0	0	0	0	0	0	0	0	0	0	0	0	0	0	coral_aquarium	cnidaria	anthozoa	scleractinia	diploastreidae	diploastrea	heliopora	Diploastrea heliopora	999	999	15.12.2020	aquarium	0	0	0	0	0	0	0	0	0	0
138122	Dh05	Fwd_11-Rev_18_R1.fastq.gz	973cf67ceb4fd8eb35d8fa3ed03f9dd58ddea040f3cbe4a5644de85b69f8d181	Fwd_11-Rev_18_R2.fastq.gz	faaf2848dfc354968339c1bfd4ef72c00a524f31976f5fa2f439506b8b2174c8	657	20211007_scharfenstein	7	0	0	0	0	0	0	0	0	0	0	0	0	0	0	0	0	0	0	0	coral_aquarium	cnidaria	anthozoa	scleractinia	diploastreidae	diploastrea	heliopora	Diploastrea heliopora	999	999	15.12.2020	aquarium	0	0	0	0	0	0	0	0	0	0
138123	Dh06	Fwd_11-Rev_19_R1.fastq.gz	615e4f9ab69e8b60551100b8e24be4531c0b282ec413149a4891ed60c91ebb3e	Fwd_11-Rev_19_R2.fastq.gz	504bb78c62c8b47b2b2b58749c90128b6edceb842eb6b802f174b0be02d56d08	657	20211007_scharfenstein	12921	88	6	69	5	0	0	19	1	66	4	0	0	0	0	0	0	0	0	0	coral_aquarium	cnidaria	anthozoa	scleractinia	diploastreidae	diploastrea	heliopora	Diploastrea heliopora	999	999	15.12.2020	aquarium	0	0	0	0	0	0	0	0	0	0
138124	Dh07	Fwd_11-Rev_20_R1.fastq.gz	cf376221effd02b58e7cc9e9d9714eac5be122beb9443a78987965312df18e1a	Fwd_11-Rev_20_R2.fastq.gz	6823001d99eb9145b1e242df52e58685f481cb6334ae6b6ae94e975a7c4e5e72	657	20211007_scharfenstein	16021	658	17	3	1	0	0	655	16	0	0	0	0	0	0	0	0	0	0	0	coral_aquarium	cnidaria	anthozoa	scleractinia	diploastreidae	diploastrea	heliopora	Diploastrea heliopora	999	999	15.12.2020	aquarium	0	0	0	0	0	0	0	0	0	0
138125	Dh08	Fwd_11-Rev_21_R1.fastq.gz	b7a245ffd80c54dc137dc2a4308ae6118dab5e8c436d3c7dd97d1de6eb4ef383	Fwd_11-Rev_21_R2.fastq.gz	f1b32e6eca025ffc08e240642c828ca928778e19e19b07e679b30c1bddf61baa	657	20211007_scharfenstein	50237	24321	972	24176	968	0	0	145	4	22704	19	0	0	254	0	0	0	0	0	0	coral_aquarium	cnidaria	anthozoa	scleractinia	diploastreidae	diploastrea	heliopora	Diploastrea heliopora	999	999	15.12.2020	aquarium	0	0	0	13093	290	0	2491	0	1560	1573
138126	Dh09	Fwd_11-Rev_22_R1.fastq.gz	c47a4df3aba9ebe709bd982198155d018693d5335288bfa532890af5a2588ca5	Fwd_11-Rev_22_R2.fastq.gz	6c54e42545e90910c3aca08ead867d97fdac64105943288a6f0c885a7b7f9ae6	657	20211007_scharfenstein	22788	6562	134	87	7	0	0	6475	127	84	5	0	0	0	0	0	0	0	0	0	coral_aquarium	cnidaria	anthozoa	scleractinia	diploastreidae	diploastrea	heliopora	Diploastrea heliopora	999	999	15.12.2020	aquarium	0	0	0	38	0	0	14	0	11	10
138127	Dh10	Fwd_11-Rev_23_R1.fastq.gz	692a69abb85da9e3f6d97a759151c474e8137ed3fff33bb9a9087cd8d32fc84d	Fwd_11-Rev_23_R2.fastq.gz	46faa7673c1c2862291ec48c12afa46871d43ba6da356b16f294593d0d7e0ae3	657	20211007_scharfenstein	50457	27483	1097	27421	1094	4	1	58	2	25702	22	0	0	351	0	0	0	0	0	0	coral_aquarium	cnidaria	anthozoa	scleractinia	diploastreidae	diploastrea	heliopora	Diploastrea heliopora	999	999	15.12.2020	aquarium	0	0	6	14856	351	0	2939	0	1725	1648
138128	Dh11	Fwd_11-Rev_24_R1.fastq.gz	8ff6b39cb49930dc64ce3d98bcd5e58d1dcbf4a5cc5d6060730b91d609237177	Fwd_11-Rev_24_R2.fastq.gz	fc65eab1ca38d98a7893d41be5c1b070178c652bf052a8c6f7f143532f2278ad	657	20211007_scharfenstein	36371	20963	835	20963	835	0	0	0	0	19945	22	0	0	86	0	0	0	0	0	0	coral_aquarium	cnidaria	anthozoa	scleractinia	diploastreidae	diploastrea	heliopora	Diploastrea heliopora	999	999	15.12.2020	aquarium	0	0	0	11838	279	0	2127	0	1267	1188
138129	Dh12	Fwd_12-Rev_13_R1.fastq.gz	8dcd18789d200eaf2e6f0f3d33df76c6849f90ab5d08881b1bdb87a2a1566137	Fwd_12-Rev_13_R2.fastq.gz	75c0078b14024e078adfbbf26a175acd961403b1187512a5c9e34ca6fef97af4	657	20211007_scharfenstein	61413	37141	1247	37135	1245	3	1	3	1	35645	19	0	0	0	0	0	0	0	0	0	coral_aquarium	cnidaria	anthozoa	scleractinia	diploastreidae	diploastrea	heliopora	Diploastrea heliopora	999	999	15.12.2020	aquarium	0	0	0	21142	332	0	3843	0	2561	2136
138113	Dh13	Fwd_10-Rev_21_R1.fastq.gz	b7988ba22e37c6faaeb7b34a6b4499c4cba918368566813bdbecbc26867f39e7	Fwd_10-Rev_21_R2.fastq.gz	f0d1deace84daf10d6bbcc051014f019f4663cfcca36fc40d481b0cad0c4f9cb	657	20211007_scharfenstein	22931	6718	381	6480	371	6	1	232	9	6270	17	0	0	0	177	0	0	0	0	0	coral_aquarium	cnidaria	anthozoa	scleractinia	diploastreidae	diploastrea	heliopora	Diploastrea heliopora	999	999	21.09.2020	aquarium	0	0	0	0	0	0	0	0	0	0
138114	Dh14	Fwd_10-Rev_22_R1.fastq.gz	43c0e815babae0ef29811218920b960c454decf5de074cd38c7b40a530223eb0	Fwd_10-Rev_22_R2.fastq.gz	5935bdab7f5358c841f1720ecfc65290cdba6fff6098befe395a562d33e74765	657	20211007_scharfenstein	25618	7906	455	7689	449	10	1	207	5	7393	19	0	0	13	220	0	0	0	0	0	coral_aquarium	cnidaria	anthozoa	scleractinia	diploastreidae	diploastrea	heliopora	Diploastrea heliopora	999	999	21.09.2020	aquarium	0	0	0	0	0	0	0	0	0	0
138115	Dh15	Fwd_10-Rev_23_R1.fastq.gz	3e567ed0ea3f10515d3d4cc7e83aa89c18cc970c9707446e17f37850688f2e3f	Fwd_10-Rev_23_R2.fastq.gz	480e8729947b4c900b296a27836b3611ae0cb1fc4f0bba79bb40e94d1aaaa221	657	20211007_scharfenstein	21937	5196	312	5136	307	16	2	44	3	4858	16	0	0	0	110	0	0	0	0	0	coral_aquarium	cnidaria	anthozoa	scleractinia	diploastreidae	diploastrea	heliopora	Diploastrea heliopora	999	999	21.09.2020	aquarium	0	0	0	0	0	0	0	0	0	0
138116	Dh16	Fwd_10-Rev_24_R1.fastq.gz	d573b21d4e1a6b77cb734e552946fb977d692ac63608ef262c03efbed012d923	Fwd_10-Rev_24_R2.fastq.gz	b8afb25b62b9b0b933b01abccc431cef83e87e32e42ceb62f9619f3d2099421f	657	20211007_scharfenstein	23068	6988	405	6874	401	9	1	105	3	6562	14	0	0	0	122	0	0	0	0	0	coral_aquarium	cnidaria	anthozoa	scleractinia	diploastreidae	diploastrea	heliopora	Diploastrea heliopora	999	999	21.09.2020	aquarium	0	0	0	0	0	0	0	0	0	0
138142	Dp01	Fwd_13-Rev_14_R1.fastq.gz	b8723ae70b2ba421b901baf623a152bf1cc92fd568fb79d887acd949008dfd0d	Fwd_13-Rev_14_R2.fastq.gz	9d07a3a9ad18299baeebaaef5d6ba91707c3183f746c6427564b31030789e3a6	657	20211007_scharfenstein	11644	232	16	168	14	0	0	64	2	159	10	0	0	9	0	0	0	0	0	0	coral_aquarium	cnidaria	anthozoa	scleractinia	faviidae	favia	pallida	Dipsastrea pallida	999	999	15.12.2020	aquarium	0	0	0	0	98	0	0	0	0	0
138143	Dp02	Fwd_13-Rev_15_R1.fastq.gz	d3d9836d47a7dd1138cf00826cbbbe7e725d03a507840bedb6cc3330ff9eb5d0	Fwd_13-Rev_15_R2.fastq.gz	252ea262fee3183762e22963be20ddb38264f8615596b541a6864beba42a366d	657	20211007_scharfenstein	16429	104	12	84	11	0	0	20	1	72	7	0	0	4	0	0	0	0	0	0	coral_aquarium	cnidaria	anthozoa	scleractinia	faviidae	favia	pallida	Dipsastrea pallida	999	999	15.12.2020	aquarium	0	0	0	5	42	0	0	0	0	0
138144	Dp03	Fwd_13-Rev_16_R1.fastq.gz	65c338fa99f3da068e2af41ad04db08a42bde35e68fb860ae60d8a7f2a57cb9b	Fwd_13-Rev_16_R2.fastq.gz	b08e10b234765d6d11eb934a685ba5b986e5d1822aa2a1b48ac2830997068c59	657	20211007_scharfenstein	20763	233	14	81	10	0	0	152	4	72	6	0	0	0	0	0	0	0	0	0	coral_aquarium	cnidaria	anthozoa	scleractinia	faviidae	favia	pallida	Dipsastrea pallida	999	999	15.12.2020	aquarium	0	0	0	0	37	0	0	0	0	0
138145	Dp04	Fwd_13-Rev_17_R1.fastq.gz	5620aec8190bf8654a77df97a78e83510829eb0133921fcb7354ae34ac0fd099	Fwd_13-Rev_17_R2.fastq.gz	dc704411eaace37a202a102304630de2f47277876bc5c3d258351d606edcc9ba	657	20211007_scharfenstein	17800	38	4	10	1	0	0	28	3	10	1	0	0	0	0	0	0	0	0	0	coral_aquarium	cnidaria	anthozoa	scleractinia	faviidae	favia	pallida	Dipsastrea pallida	999	999	15.12.2020	aquarium	0	0	0	0	10	0	0	0	0	0
138146	Dp05	Fwd_13-Rev_18_R1.fastq.gz	a1743a3889025980cc31ab8f551245cf74bbb0b4d974bcc6667ac1c1927af279	Fwd_13-Rev_18_R2.fastq.gz	e85f4db2f7eef58a3f60b287093e82871f9a794e29cd4875f834b174aa5a56bf	657	20211007_scharfenstein	13956	222	17	163	12	0	0	59	5	159	11	0	0	16	0	0	0	0	0	0	coral_aquarium	cnidaria	anthozoa	scleractinia	faviidae	favia	pallida	Dipsastrea pallida	999	999	15.12.2020	aquarium	0	0	0	0	76	0	0	0	0	0
138147	Dp06	Fwd_13-Rev_19_R1.fastq.gz	fb03a27c79b5b5dc1eeffac6d7aabad5adf09a56dd5871b41a19af33fd910cae	Fwd_13-Rev_19_R2.fastq.gz	1d2e7c2a3f873f958706fe1e937e664811215ba349fb4498919a8d4b59d17cb2	657	20211007_scharfenstein	12599	81	10	59	8	0	0	22	2	44	3	0	0	0	0	0	0	0	0	0	coral_aquarium	cnidaria	anthozoa	scleractinia	faviidae	favia	pallida	Dipsastrea pallida	999	999	15.12.2020	aquarium	0	0	0	0	36	0	0	0	0	0
138148	Dp07	Fwd_13-Rev_20_R1.fastq.gz	cda9016407c0d437481b7c08ea02e8bdcd52c5668edfeaa7d44d914fc5b4119d	Fwd_13-Rev_20_R2.fastq.gz	d2ea3f5530fec9ff3ac911a06a78e14498699542f6b1a8dc4189b4d6a8bdde01	657	20211007_scharfenstein	71493	35382	1311	35361	1308	3	1	18	2	33785	17	0	0	164	0	0	0	0	0	0	coral_aquarium	cnidaria	anthozoa	scleractinia	faviidae	favia	pallida	Dipsastrea pallida	999	999	15.12.2020	aquarium	0	0	0	20011	497	0	3538	0	2265	1891
138149	Dp08	Fwd_13-Rev_21_R1.fastq.gz	3004c59d15d0c49e944d93e7021be1d5657aa6f680a3034773d569927fe8b54a	Fwd_13-Rev_21_R2.fastq.gz	09ce03db071908d8b3622139ccdf3748df5bdf9ba2aa65b6de2846b0ee612ad5	657	20211007_scharfenstein	43240	19016	791	19000	790	0	0	16	1	18015	17	0	0	117	0	0	0	0	0	0	coral_aquarium	cnidaria	anthozoa	scleractinia	faviidae	favia	pallida	Dipsastrea pallida	999	999	15.12.2020	aquarium	0	0	0	10860	173	0	1956	0	1235	1057
138150	Dp09	Fwd_13-Rev_22_R1.fastq.gz	e0b1f7fc129a290906695971bfca4e31b3b2744b894685ce3cceba3fe0256109	Fwd_13-Rev_22_R2.fastq.gz	6fba5abb32317ee3d09d1680c167c7c2a16aced4ecd74dabe53d0467c777e244	657	20211007_scharfenstein	55000	27409	1066	27373	1064	0	0	36	2	25552	15	0	0	0	0	0	0	0	0	0	coral_aquarium	cnidaria	anthozoa	scleractinia	faviidae	favia	pallida	Dipsastrea pallida	999	999	15.12.2020	aquarium	0	0	0	15329	392	0	2786	0	1846	1520
138151	Dp10	Fwd_13-Rev_23_R1.fastq.gz	46906cc378e4209246639cdfce109b1705610b78feea56c9c5cf96da58f3ad84	Fwd_13-Rev_23_R2.fastq.gz	865e6c6e4d114c911afab592f45c9b644af7e12b72c3873b4b0858246597e174	657	20211007_scharfenstein	54069	35854	1218	35854	1218	0	0	0	0	33398	18	0	0	429	0	0	0	0	0	0	coral_aquarium	cnidaria	anthozoa	scleractinia	faviidae	favia	pallida	Dipsastrea pallida	999	999	15.12.2020	aquarium	0	0	0	19324	345	0	3708	0	2457	1985
138152	Dp11	Fwd_13-Rev_24_R1.fastq.gz	0521ccd5d67066a1df671da80e6ef1250e1e386a908c3b5daa413131a639e8e1	Fwd_13-Rev_24_R2.fastq.gz	bb9bad8450481554330ead00ae6746271ccad91b53d575d8e440634873f8f043	657	20211007_scharfenstein	43370	22382	895	22372	894	0	0	10	1	21253	20	0	0	91	0	0	0	0	0	0	coral_aquarium	cnidaria	anthozoa	scleractinia	faviidae	favia	pallida	Dipsastrea pallida	999	999	15.12.2020	aquarium	0	0	0	12813	186	0	2226	0	1500	1213
138153	Dp12	Fwd_14-Rev_13_R1.fastq.gz	0add505426ce1045a15eddeddbc3947c160b338802e353b7d5a977263dbfe7bd	Fwd_14-Rev_13_R2.fastq.gz	3e75377d5f94bb2a253e20a29286931f1f5cae50711f6a3533a0a93f38502d3d	657	20211007_scharfenstein	48799	19289	774	19283	773	0	0	6	1	18435	16	0	0	0	0	0	0	0	0	0	coral_aquarium	cnidaria	anthozoa	scleractinia	faviidae	favia	pallida	Dipsastrea pallida	999	999	15.12.2020	aquarium	0	0	0	11431	268	0	1746	0	1186	987
138097	Dp13	Fwd_09-Rev_17_R1.fastq.gz	1866b2ad54043f07bbbe2ee69b6bf876c1f9c5f3532ea2b7f4fc3b48f17aa50a	Fwd_09-Rev_17_R2.fastq.gz	483a9a2f36ddb63c4ae8cb4781f14496a67b3c9aef9f1c5167d55b388a189dae	657	20211007_scharfenstein	64836	40524	1340	40521	1339	0	0	3	1	38006	14	0	0	217	0	0	0	0	0	0	coral_aquarium	cnidaria	anthozoa	scleractinia	faviidae	favia	pallida	Dipsastrea pallida	999	999	21.09.2020	aquarium	0	0	0	0	23640	0	0	0	0	0
138098	Dp14	Fwd_09-Rev_18_R1.fastq.gz	a2cfda34b42f71eb1fb572e185f316f52f8d31ffd4a917e34144b5a707b999e3	Fwd_09-Rev_18_R2.fastq.gz	dfea1b9e41732f36531146734a09967f55df0885867c387153adf3622ccd488b	657	20211007_scharfenstein	57182	34795	1186	34778	1184	0	0	17	2	32660	14	0	0	203	0	0	0	0	0	0	coral_aquarium	cnidaria	anthozoa	scleractinia	faviidae	favia	pallida	Dipsastrea pallida	999	999	21.09.2020	aquarium	0	0	0	0	20317	0	0	0	0	0
138099	Dp15	Fwd_09-Rev_19_R1.fastq.gz	0a39fe9ef29653695fe9376280dac50780ee73e46347348016f99997dbb4344e	Fwd_09-Rev_19_R2.fastq.gz	c88a6d11a0b3e92b5d90769d7587c0d3322f941d54c7e501c4c480d228c6f3e6	657	20211007_scharfenstein	69407	48428	1368	48428	1368	0	0	0	0	45503	14	0	0	304	0	0	0	0	0	0	coral_aquarium	cnidaria	anthozoa	scleractinia	faviidae	favia	pallida	Dipsastrea pallida	999	999	21.09.2020	aquarium	0	0	0	0	27969	0	0	0	0	0
138100	Dp16	Fwd_09-Rev_20_R1.fastq.gz	08070e668ae66e01991aa7bf3bce7b1dcbeddfa989020dba112abee45c3582b8	Fwd_09-Rev_20_R2.fastq.gz	04ec1f7d77a021a2db35b6e24f8cb0480c22c8e68bfae5dd7385ca423513e132	657	20211007_scharfenstein	73277	51479	1508	51479	1508	0	0	0	0	48090	14	0	0	323	0	0	0	0	0	0	coral_aquarium	cnidaria	anthozoa	scleractinia	faviidae	favia	pallida	Dipsastrea pallida	999	999	21.09.2020	aquarium	0	0	0	0	29578	0	0	0	0	0
138176	El07	Fwd_15-Rev_24_R1.fastq.gz	a12a820f38968eed34f9a2e9156e04bf97256ca276a9d6c2ba1dcae5f20d1e84	Fwd_15-Rev_24_R2.fastq.gz	d9a214ea5ecd4a750db3318f61e0142145553ae6092308ef9c37adb0004158aa	657	20211007_scharfenstein	43231	23578	924	23571	922	3	1	4	1	22409	15	0	0	0	0	0	0	0	0	0	coral_aquarium	cnidaria	anthozoa	scleractinia	merulinidae	echinopora	lamellosa	Echinopora lamellosa	999	999	15.12.2020	aquarium	0	0	0	13942	230	0	2212	0	1611	1244
138177	El08	Fwd_16-Rev_13_R1.fastq.gz	1be7dcf1b7026518fff67a9a14e95ecdb794fc07a2a6dd92397347142d13ffc2	Fwd_16-Rev_13_R2.fastq.gz	ef764059a7abe2943bed74ee89b2eccaec8d29504ced63bbf8ae06ab7476405c	657	20211007_scharfenstein	25898	280	18	238	16	0	0	42	2	238	11	0	0	4	0	0	0	0	0	0	coral_aquarium	cnidaria	anthozoa	scleractinia	merulinidae	echinopora	lamellosa	Echinopora lamellosa	999	999	15.12.2020	aquarium	0	0	0	122	0	0	26	0	23	17
138178	El09	Fwd_16-Rev_14_R1.fastq.gz	536f89cc27996a29a926f1085d1faccc2d5ee8cbb6048fb42f87b9a2cc01a0df	Fwd_16-Rev_14_R2.fastq.gz	d9202a1912ced0c52fa36b1c1855dcedd62a964d42958d3b6030019436c8d0be	657	20211007_scharfenstein	278	0	0	0	0	0	0	0	0	0	0	0	0	0	0	0	0	0	0	0	coral_aquarium	cnidaria	anthozoa	scleractinia	merulinidae	echinopora	lamellosa	Echinopora lamellosa	999	999	15.12.2020	aquarium	0	0	0	0	0	0	0	0	0	0
138179	El10	Fwd_16-Rev_15_R1.fastq.gz	8b9c72e7662d34c7fb7f5a7a58fd8e11683673a2a45c1a8ca77bd0cd1cf98a45	Fwd_16-Rev_15_R2.fastq.gz	aaec4f7d32bb3a91038f4551d8e66c4790027863b2b5d7eccf0b23726736e711	657	20211007_scharfenstein	41355	13105	547	13076	546	0	0	29	1	12420	16	0	0	0	0	0	0	0	0	0	coral_aquarium	cnidaria	anthozoa	scleractinia	merulinidae	echinopora	lamellosa	Echinopora lamellosa	999	999	15.12.2020	aquarium	0	0	0	7854	189	0	1293	0	781	614
138180	El11	Fwd_16-Rev_16_R1.fastq.gz	1c9e41606947f28935dcb0329ee753eb2e72c58f1bc899df6bffee1acb3f2235	Fwd_16-Rev_16_R2.fastq.gz	2601632fb7867eb01034a8419a05455e33f8ecd4528caaec50418a6a95fe4c17	657	20211007_scharfenstein	48667	12434	501	12385	499	0	0	49	2	11718	17	0	0	0	0	0	0	0	0	0	coral_aquarium	cnidaria	anthozoa	scleractinia	merulinidae	echinopora	lamellosa	Echinopora lamellosa	999	999	15.12.2020	aquarium	0	0	0	7783	120	0	1001	0	762	559
138181	El12	Fwd_16-Rev_17_R1.fastq.gz	842d01abc9370aac82d25b8b885a2c325a1d7274e2636056b7cd890dce6f6f8f	Fwd_16-Rev_17_R2.fastq.gz	763f621fae8013abc89cf7e6af96a0460ef295a06c56bd6923643b3b041b750f	657	20211007_scharfenstein	20509	1468	80	1448	79	0	0	20	1	1438	30	0	0	31	0	0	0	0	0	0	coral_aquarium	cnidaria	anthozoa	scleractinia	merulinidae	echinopora	lamellosa	Echinopora lamellosa	999	999	15.12.2020	aquarium	0	0	0	851	17	0	109	0	89	55
138109	El13	Fwd_10-Rev_17_R1.fastq.gz	15980ce59857c6974676ceb0f4d9a3b2f6cda9d539845b45a048fe484ed6a992	Fwd_10-Rev_17_R2.fastq.gz	88987a486e583732c7f4110ff61767c9ad01674c00dbcf3655b46f768f72de5d	657	20211007_scharfenstein	24235	4055	231	3900	226	3	1	152	4	3765	21	0	0	211	0	0	0	0	0	0	coral_aquarium	cnidaria	anthozoa	scleractinia	merulinidae	echinopora	lamellosa	Echinopora lamellosa	999	999	21.09.2020	aquarium	0	0	0	0	272	0	0	2692	0	0
138110	El14	Fwd_10-Rev_18_R1.fastq.gz	82bdde7bf944ec6f273a64ffe487974c136329f8614a45826a223823ff3a2724	Fwd_10-Rev_18_R2.fastq.gz	2361e5c76fa4eb20fdd425f05f07154739a0968af3034f5247f6fd3aad9db1f2	657	20211007_scharfenstein	28828	9564	417	9528	414	6	1	30	2	9095	13	0	0	262	0	0	0	0	0	0	coral_aquarium	cnidaria	anthozoa	scleractinia	merulinidae	echinopora	lamellosa	Echinopora lamellosa	999	999	21.09.2020	aquarium	0	0	0	0	702	0	0	6958	0	0
138111	El15	Fwd_10-Rev_19_R1.fastq.gz	f4666be009b98e15b319b555e47612002ea33edb6a24e87807a46090917d1c57	Fwd_10-Rev_19_R2.fastq.gz	2e736fc70bb8bf5c83abbbefc9603082e2149e6ee2b913912684c729a9c505d9	657	20211007_scharfenstein	35998	16738	651	16717	649	16	1	5	1	15935	12	0	0	516	0	0	0	0	0	0	coral_aquarium	cnidaria	anthozoa	scleractinia	merulinidae	echinopora	lamellosa	Echinopora lamellosa	999	999	21.09.2020	aquarium	0	0	0	0	1455	0	0	11439	0	0
138112	El16	Fwd_10-Rev_20_R1.fastq.gz	71ddd4b12165c85907b87d6a766d83f946c6ec88f1b2a48b9481e9696c8d072e	Fwd_10-Rev_20_R2.fastq.gz	db6dc0e48e96c3cc1f41ff0deaa4efae0816c073bba06a64ba4cc606c3ebd186	657	20211007_scharfenstein	46689	28679	927	28662	926	17	1	0	0	27051	11	0	0	774	0	0	0	0	0	0	coral_aquarium	cnidaria	anthozoa	scleractinia	merulinidae	echinopora	lamellosa	Echinopora lamellosa	999	999	21.09.2020	aquarium	0	0	0	0	2473	0	0	19432	0	0
138130	Pd01	Fwd_12-Rev_14_R1.fastq.gz	efbc2d9e9e6281d2b2be78af8e5d90adcde2692bf9cc828d8f00968c65b36d17	Fwd_12-Rev_14_R2.fastq.gz	0c46eca4f98ccdb997fe09adacc9e42e68cf7767555913c41f203e19bd02c543	657	20211007_scharfenstein	57835	38299	1260	38290	1259	0	0	9	1	36981	11	0	0	0	0	0	0	0	0	0	coral_aquarium	cnidaria	anthozoa	scleractinia	merulinidae	platygyra	daedalea	Platygyra daedalea	999	999	15.12.2020	aquarium	0	0	0	0	0	0	0	0	0	0
138131	Pd02	Fwd_12-Rev_15_R1.fastq.gz	7a3940bd1614951977006e0aac54cddd674b5de19a801177ec95b657ec95b0d3	Fwd_12-Rev_15_R2.fastq.gz	2dd3982195ca07b1a8f12d1ce7ec15ff724cdee31ac55746d473360a89d0d839	657	20211007_scharfenstein	27320	5169	284	5115	281	0	0	54	3	4953	13	0	0	0	0	0	0	0	0	0	coral_aquarium	cnidaria	anthozoa	scleractinia	merulinidae	platygyra	daedalea	Platygyra daedalea	999	999	15.12.2020	aquarium	0	0	0	4	0	0	0	0	0	0
138132	Pd03	Fwd_12-Rev_16_R1.fastq.gz	54ab50ab6c2c230d1bd1739fd49598ab72818e3edc3bf87db516af5957cf6d68	Fwd_12-Rev_16_R2.fastq.gz	1076f873b0716623318b8d36c9e8cb9994c3b782e59c693b34d678264cc05653	657	20211007_scharfenstein	21084	2678	136	2664	135	0	0	14	1	2563	15	0	0	0	32	0	0	0	0	0	coral_aquarium	cnidaria	anthozoa	scleractinia	merulinidae	platygyra	daedalea	Platygyra daedalea	999	999	15.12.2020	aquarium	0	0	0	4	0	0	0	0	0	0
138133	Pd04	Fwd_12-Rev_17_R1.fastq.gz	9ce0bdd03155877d8ae4250183ca71159c0ae4fc2bd76ae42adceb1f4f4a8551	Fwd_12-Rev_17_R2.fastq.gz	f34aa3b8242922564a09de915b0b1aac04c537b4189bf240225ef66a2130c67a	657	20211007_scharfenstein	42156	17327	854	17308	853	0	0	19	1	16931	12	0	0	0	0	0	0	0	0	0	coral_aquarium	cnidaria	anthozoa	scleractinia	merulinidae	platygyra	daedalea	Platygyra daedalea	999	999	15.12.2020	aquarium	0	0	0	6	0	0	0	0	0	0
138134	Pd05	Fwd_12-Rev_18_R1.fastq.gz	27e34f4275198ad36d543e01498d0c9be42fa292de1d13d86a1f24d93816bab9	Fwd_12-Rev_18_R2.fastq.gz	f436c977a716e6d25d9b3a4bffef0974eae53adc828b19191b3ef24d5c4d887b	657	20211007_scharfenstein	46009	27525	1111	27518	1110	0	0	7	1	26638	10	0	0	0	0	0	0	0	0	0	coral_aquarium	cnidaria	anthozoa	scleractinia	merulinidae	platygyra	daedalea	Platygyra daedalea	999	999	15.12.2020	aquarium	0	0	0	0	0	0	0	0	0	0
138135	Pd06	Fwd_12-Rev_19_R1.fastq.gz	78a58dab6a5b231925180b9c87eb09feed7dabd5f61c6dac11f76ddd2e1a7dcc	Fwd_12-Rev_19_R2.fastq.gz	3654c7fdcba7c9ae776a2d285c3437d7ded5bdf2197151597b80bdf4fb46152e	657	20211007_scharfenstein	41838	27170	1129	27170	1129	0	0	0	0	25888	10	0	0	0	0	0	0	0	0	0	coral_aquarium	cnidaria	anthozoa	scleractinia	merulinidae	platygyra	daedalea	Platygyra daedalea	999	999	15.12.2020	aquarium	0	0	0	0	0	0	0	0	0	0
138136	Pd07	Fwd_12-Rev_20_R1.fastq.gz	8b294816700777f803148c9d4bf41cae8dd2fc5dbba5a860258718f857135522	Fwd_12-Rev_20_R2.fastq.gz	6423b8a131a4afdc9715bdb87b84875d90cff69a7fe97dd5a9a370ddcd5511a6	657	20211007_scharfenstein	48753	34627	1179	34624	1178	3	1	0	0	33046	19	0	0	0	0	0	0	0	0	0	coral_aquarium	cnidaria	anthozoa	scleractinia	merulinidae	platygyra	daedalea	Platygyra daedalea	999	999	15.12.2020	aquarium	0	0	0	20121	341	0	3403	0	2463	1973
138137	Pd08	Fwd_12-Rev_21_R1.fastq.gz	983db6332c98791df23ac44689093fa8eff7bb232093365605555e5d62c8350d	Fwd_12-Rev_21_R2.fastq.gz	5af5903589cd57b791baffe9e25b18ef27d716318f405fbf5a3faf794b915bc2	657	20211007_scharfenstein	56491	38812	1302	38799	1300	8	1	5	1	36932	15	0	0	0	0	0	0	0	0	0	coral_aquarium	cnidaria	anthozoa	scleractinia	merulinidae	platygyra	daedalea	Platygyra daedalea	999	999	15.12.2020	aquarium	0	0	0	22153	339	0	3969	0	2668	2193
138138	Pd09	Fwd_12-Rev_22_R1.fastq.gz	f61a8bd24b889ab2efc6ae1b9eb708a358c221fb143bb852333c00e1838f154f	Fwd_12-Rev_22_R2.fastq.gz	16d2436b0779d613b278401396308098196e58d2e48d14da92ccd4e655156554	657	20211007_scharfenstein	1512	389	23	389	23	0	0	0	0	380	15	0	0	0	0	0	0	0	0	0	coral_aquarium	cnidaria	anthozoa	scleractinia	merulinidae	platygyra	daedalea	Platygyra daedalea	999	999	15.12.2020	aquarium	0	0	0	196	7	0	29	0	30	23
138139	Pd10	Fwd_12-Rev_23_R1.fastq.gz	fe63f0f176f5b18b59b717eb5bb8fcbe34fc988f941ed03be33ca8584ee4030c	Fwd_12-Rev_23_R2.fastq.gz	b690a1a808752a7152e29000dea8acc73a3ea3890b1260ec18d69e9c79226311	657	20211007_scharfenstein	24635	10288	592	10253	590	0	0	35	2	9838	32	0	0	50	44	0	0	0	0	0	coral_aquarium	cnidaria	anthozoa	scleractinia	merulinidae	platygyra	daedalea	Platygyra daedalea	999	999	15.12.2020	aquarium	0	0	0	1727	22	0	211	0	154	106
138140	Pd11	Fwd_12-Rev_24_R1.fastq.gz	2b02af06057df0ed8d14f311cb8d06a92f314ba63af4271844d26865cd3d15aa	Fwd_12-Rev_24_R2.fastq.gz	935ba67bcbbea20642b42ebac7d90ce845d6738ead16760739029421e9178fd6	657	20211007_scharfenstein	48711	33773	1390	33767	1389	0	0	6	1	32147	28	0	0	0	101	0	0	0	0	0	coral_aquarium	cnidaria	anthozoa	scleractinia	merulinidae	platygyra	daedalea	Platygyra daedalea	999	999	15.12.2020	aquarium	0	0	0	10111	208	0	1383	0	1080	806
138141	Pd12	Fwd_13-Rev_13_R1.fastq.gz	516d473894b5b4518476f7936f8141d12a2751f00bca672131b4b8c3f4238998	Fwd_13-Rev_13_R2.fastq.gz	c0196f101401b76a03a001d0c892ab27a38084f68f7f367ce602660f0cefb15f	657	20211007_scharfenstein	56254	28727	1287	28654	1285	0	0	73	2	27074	29	0	0	61	94	0	0	0	0	0	coral_aquarium	cnidaria	anthozoa	scleractinia	merulinidae	platygyra	daedalea	Platygyra daedalea	999	999	15.12.2020	aquarium	0	0	0	6729	98	0	1103	0	713	620
138105	Pd13	Fwd_10-Rev_13_R1.fastq.gz	d2552074a74777aa20d5b1db5dbf6f979591cf3948f621a761fa920a3c65feb9	Fwd_10-Rev_13_R2.fastq.gz	e638a73ac9d3ab36434831edc0b33181d4d622cdcd8a7505b931000c7c728a0a	657	20211007_scharfenstein	30266	15959	789	13151	606	2795	181	13	2	12593	18	0	0	435	0	0	0	0	0	0	coral_aquarium	cnidaria	anthozoa	scleractinia	merulinidae	platygyra	daedalea	Platygyra daedalea	999	999	21.09.2020	aquarium	0	0	0	0	532	0	0	81	0	0
138106	Pd14	Fwd_10-Rev_14_R1.fastq.gz	463e883d950c73faca47124c4ba8b60741ea227aad9cb9076084b0755ee17367	Fwd_10-Rev_14_R2.fastq.gz	98e7949d5e138daf8ec9b50e800b66d8e0023c95fc5590e0dcbe93e6961cde7b	657	20211007_scharfenstein	43722	26400	1023	21470	756	4926	266	4	1	20291	14	0	0	732	0	0	0	0	0	0	coral_aquarium	cnidaria	anthozoa	scleractinia	merulinidae	platygyra	daedalea	Platygyra daedalea	999	999	21.09.2020	aquarium	0	0	0	0	988	0	0	0	0	0
138107	Pd15	Fwd_10-Rev_15_R1.fastq.gz	5c850d75493fc65ec7bfc8618d2f53c035de9bedbc8e24a569b9779c519eaafa	Fwd_10-Rev_15_R2.fastq.gz	d2e51b888d123711c199c84c586b0747840fb26250303ae2adb06268a03fed02	657	20211007_scharfenstein	53586	32733	1256	27356	970	5305	281	72	5	25381	17	0	0	433	0	0	0	0	0	0	coral_aquarium	cnidaria	anthozoa	scleractinia	merulinidae	platygyra	daedalea	Platygyra daedalea	999	999	21.09.2020	aquarium	0	0	0	0	1651	0	0	1381	0	0
138108	Pd16	Fwd_10-Rev_16_R1.fastq.gz	c5bf1254e1c9a696d4045fe4fa4cae76d870de8fa0b67ef46971ec6b893853e1	Fwd_10-Rev_16_R2.fastq.gz	1b0829f424798143ccacf3e0ffd02d0f280e8119dff2dd2af01cf14c1acd390e	657	20211007_scharfenstein	45959	19511	944	15356	678	3957	261	198	5	14315	18	0	0	330	4	0	0	0	0	0	coral_aquarium	cnidaria	anthozoa	scleractinia	merulinidae	platygyra	daedalea	Platygyra daedalea	999	999	21.09.2020	aquarium	0	0	0	0	789	0	0	90	0	0
138155	Pl01	Fwd_14-Rev_15_R1.fastq.gz	edd1b5fb6336e6cbac1964873a01c5d4a8f3e495c32e51296ca7e023fe6c6fb8	Fwd_14-Rev_15_R2.fastq.gz	5232f12a15b0c0bb5afc76ab6a1fecd1f2e6768b657f06807ac5b8fa407cb52b	657	20211007_scharfenstein	17917	103	11	85	9	0	0	18	2	82	7	0	0	0	0	0	0	0	0	0	coral_aquarium	cnidaria	anthozoa	scleractinia	poritidae	porites	lobata	Porites lobata	999	999	15.12.2020	aquarium	7	4	0	41	0	5	0	0	5	0
138156	Pl02	Fwd_14-Rev_16_R1.fastq.gz	04d4d4d679bca600af382e35ca7756cb733b5b8f32a4a389da2777fefafe03ca	Fwd_14-Rev_16_R2.fastq.gz	75ca4461500079f93a7c6594f799f687bd4d4ae4d4d3070a9d24a70134f8feec	657	20211007_scharfenstein	21164	124	10	116	9	0	0	8	1	113	8	0	0	0	0	0	0	0	0	0	coral_aquarium	cnidaria	anthozoa	scleractinia	poritidae	porites	lobata	Porites lobata	999	999	15.12.2020	aquarium	19	0	0	44	0	17	13	0	8	0
138157	Pl03	Fwd_14-Rev_17_R1.fastq.gz	09e660c618b54480c93e2e8beddbd910ed83fde97e87507f135c7229dfc55dbd	Fwd_14-Rev_17_R2.fastq.gz	42eef58dc17e03e26b43ba4e52dcdfbcd89da38f20deb2235120d76723df97d8	657	20211007_scharfenstein	28072	74	7	48	6	0	0	26	1	45	5	0	0	0	0	0	0	0	0	0	coral_aquarium	cnidaria	anthozoa	scleractinia	poritidae	porites	lobata	Porites lobata	999	999	15.12.2020	aquarium	4	0	0	9	0	24	0	0	0	0
138158	Pl04	Fwd_14-Rev_18_R1.fastq.gz	73e94b9446e06432cb54c9592e069ec056dd06aec1231f22fc6fa03a2a26f2d4	Fwd_14-Rev_18_R2.fastq.gz	aee84dd00eb3ef68bebf2ba80d913e0aaaadb1fc4ce3cb4289a0c5cd6d5b7ea3	657	20211007_scharfenstein	17083	21	2	6	1	0	0	15	1	6	1	0	0	0	0	0	0	0	0	0	coral_aquarium	cnidaria	anthozoa	scleractinia	poritidae	porites	lobata	Porites lobata	999	999	15.12.2020	aquarium	0	0	0	0	0	6	0	0	0	0
138159	Pl05	Fwd_14-Rev_19_R1.fastq.gz	b8ebbe63ee6e4768794a8e6272f696182cd63328b6bc3601895bcdf187b02aab	Fwd_14-Rev_19_R2.fastq.gz	bc874e6686af318cd8ed3dd90b7de104c868f54837ef7acfc5c0f3ae44a9d6e9	657	20211007_scharfenstein	16216	265	18	235	16	0	0	30	2	229	7	0	0	11	0	0	0	0	0	0	coral_aquarium	cnidaria	anthozoa	scleractinia	poritidae	porites	lobata	Porites lobata	999	999	15.12.2020	aquarium	0	0	0	0	0	160	0	0	0	0
138160	Pl06	Fwd_14-Rev_20_R1.fastq.gz	a9b8a5a6ebe270fb8c64ff9212558a188259f5d96ab66dd4f9720a4202b7ccd4	Fwd_14-Rev_20_R2.fastq.gz	a594cee1720bf666756c6e191f159822aa4b31ff9b58fb2b422e4c0bbed97793	657	20211007_scharfenstein	17698	121	9	112	8	0	0	9	1	103	4	0	0	4	0	0	0	0	0	0	coral_aquarium	cnidaria	anthozoa	scleractinia	poritidae	porites	lobata	Porites lobata	999	999	15.12.2020	aquarium	0	0	0	0	0	82	0	0	0	0
138161	Pl07	Fwd_14-Rev_21_R1.fastq.gz	841bdf724edc29ae9592878dbe28e75bd863c97e140ad715107967a0b60eda44	Fwd_14-Rev_21_R2.fastq.gz	ea1a3ca72658f59b0eb4bc16cc6f448ca7e7758f1fed7c1f253e86f64e310e9e	657	20211007_scharfenstein	46877	18760	773	18760	773	0	0	0	0	17701	18	0	0	0	0	0	0	0	0	0	coral_aquarium	cnidaria	anthozoa	scleractinia	poritidae	porites	lobata	Porites lobata	999	999	15.12.2020	aquarium	0	0	0	10751	194	0	1788	0	1239	953
138162	Pl08	Fwd_14-Rev_22_R1.fastq.gz	44c8f4f9ac16821d4b39a8f020195d2719e57868011696bce0e27abd2cc50354	Fwd_14-Rev_22_R2.fastq.gz	d7c2f64fa0afbc59cacab42079c0a4c3b045832438d79e0cc643eff38329b4a5	657	20211007_scharfenstein	38368	12821	585	12804	583	0	0	17	2	12237	17	0	0	0	0	0	0	0	0	0	coral_aquarium	cnidaria	anthozoa	scleractinia	poritidae	porites	lobata	Porites lobata	999	999	15.12.2020	aquarium	0	0	0	7575	89	0	1130	0	845	662
138163	Pl09	Fwd_14-Rev_23_R1.fastq.gz	fda82bbbeea7fb84637a99cfa7666a6193e653c25519e4370ae96ceef158ac26	Fwd_14-Rev_23_R2.fastq.gz	352eddd40cadbd3dce5a6510d9fe022e262f09ed5eeb2bb2b86eb2c7a19bf95a	657	20211007_scharfenstein	27166	4656	252	4598	249	0	0	58	3	4404	19	0	0	56	0	0	0	0	0	0	coral_aquarium	cnidaria	anthozoa	scleractinia	poritidae	porites	lobata	Porites lobata	999	999	15.12.2020	aquarium	0	0	0	2779	67	0	358	0	313	217
138164	Pl10	Fwd_14-Rev_24_R1.fastq.gz	00844b275802ff8896ea101b186965e7f77676f9971a27cb5ba0529213c9c853	Fwd_14-Rev_24_R2.fastq.gz	1bfd185679c078a5525709cdc5e4f40a236dfedee3b2e0830244261c59603d2b	657	20211007_scharfenstein	14931	280	18	258	17	0	0	22	1	249	12	0	0	13	0	0	0	0	0	0	coral_aquarium	cnidaria	anthozoa	scleractinia	poritidae	porites	lobata	Porites lobata	999	999	15.12.2020	aquarium	0	0	0	130	0	0	31	0	16	13
138165	Pl11	Fwd_15-Rev_13_R1.fastq.gz	e5223954c3a00adec1a2b91c0a3ee58c9c03ec4207097b7813d2a15e0861310d	Fwd_15-Rev_13_R2.fastq.gz	4cd0377da9411760255ebf65aa013e080d44de59aaa18be455155c115eeecd62	657	20211007_scharfenstein	18490	681	36	625	32	0	0	56	4	616	13	0	0	22	0	0	0	0	0	0	coral_aquarium	cnidaria	anthozoa	scleractinia	poritidae	porites	lobata	Porites lobata	999	999	15.12.2020	aquarium	0	0	0	366	0	0	66	0	56	20
138166	Pl12	Fwd_15-Rev_14_R1.fastq.gz	b1ef5a0ee67ed50774a8a3e4c397cb90b923f2f999bf85601e1f4e8605807f11	Fwd_15-Rev_14_R2.fastq.gz	6e895cbf142711587317008b30cae43984fabdafa6640bc2c9662e10f17a49e2	657	20211007_scharfenstein	63	0	0	0	0	0	0	0	0	0	0	0	0	0	0	0	0	0	0	0	coral_aquarium	cnidaria	anthozoa	scleractinia	poritidae	porites	lobata	Porites lobata	999	999	15.12.2020	aquarium	0	0	0	0	0	0	0	0	0	0
138101	Pl13	Fwd_09-Rev_21_R1.fastq.gz	2eda5679a4496c7948ac6590c648599275dabd91b77fd08cdaaf836a07694359	Fwd_09-Rev_21_R2.fastq.gz	47ae2fa3fda9ae0eb74812ffb3583136e591728177df7f7db5822120c869b505	657	20211007_scharfenstein	67368	36541	965	36530	964	0	0	11	1	34733	15	0	0	346	0	0	0	0	0	0	coral_aquarium	cnidaria	anthozoa	scleractinia	poritidae	porites	lobata	Porites lobata	999	999	21.09.2020	aquarium	0	0	0	0	0	24715	0	0	0	0
138102	Pl14	Fwd_09-Rev_22_R1.fastq.gz	149f7b406b453367378dd2ce1b2b99200563cb47d6c6fcfe022afeb98a1d5950	Fwd_09-Rev_22_R2.fastq.gz	67ff3ec29601404f0bbd6f50ebbabc3fcb0586ef7b86196729021e030d8c9edf	657	20211007_scharfenstein	61992	33458	1039	33453	1038	0	0	5	1	31711	14	0	0	317	0	0	0	0	0	0	coral_aquarium	cnidaria	anthozoa	scleractinia	poritidae	porites	lobata	Porites lobata	999	999	21.09.2020	aquarium	0	0	0	0	0	22792	0	0	0	0
138103	Pl15	Fwd_09-Rev_23_R1.fastq.gz	d98996cccbc06ce5143e705245d630b98472cda5769e2d4277be8703fcb7174c	Fwd_09-Rev_23_R2.fastq.gz	f932c16f239b81453ed0dc76489056a254b6c7a9c0c885d58450220611a42cf5	657	20211007_scharfenstein	62071	40880	1198	40871	1197	0	0	9	1	38751	13	0	0	398	0	0	0	0	0	0	coral_aquarium	cnidaria	anthozoa	scleractinia	poritidae	porites	lobata	Porites lobata	999	999	21.09.2020	aquarium	0	0	0	0	0	27886	0	0	0	0
138104	Pl16	Fwd_09-Rev_24_R1.fastq.gz	c06a6c6357c7906f6e13b521b16b179336fe94bca15117d8b8b482836259ed66	Fwd_09-Rev_24_R2.fastq.gz	2cccf10eaf9c3db25b057cac6973ffae619e117adc1228623c5c2913a9586730	657	20211007_scharfenstein	30584	14709	360	3637	200	0	0	11072	160	3512	15	0	0	72	0	0	0	0	0	0	coral_aquarium	cnidaria	anthozoa	scleractinia	poritidae	porites	lobata	Porites lobata	999	999	21.09.2020	aquarium	0	0	0	0	0	2592	0	0	0	0
138167	Sp01	Fwd_15-Rev_15_R1.fastq.gz	ee62bccf7b8c751059c558a060ebdc2f45a1f2ee8806bb3ba9c3e981a8690dc6	Fwd_15-Rev_15_R2.fastq.gz	e07aef1bdefd257947548165979eac983978e4b337d0e5461fa22a8d177529d6	657	20211007_scharfenstein	19436	141	12	124	11	0	0	17	1	118	5	0	0	0	0	0	0	0	0	0	coral_aquarium	cnidaria	anthozoa	scleractinia	pocilloporidae	stylophora	pistillata	Stylophora pistillata	999	999	15.12.2020	aquarium	0	0	0	18	0	0	0	0	14	0
138168	Sp02	Fwd_15-Rev_16_R1.fastq.gz	4b08f0c74e389a65311de22c6adf9ac8194846df0f25e25ad7675c89d99e22bd	Fwd_15-Rev_16_R2.fastq.gz	12ec431bb208adeda071f83e857e0ede87cb07eb554d66d60d11250a43fb16bb	657	20211007_scharfenstein	13457	12	3	6	2	0	0	6	1	0	0	0	0	0	0	0	0	0	0	0	coral_aquarium	cnidaria	anthozoa	scleractinia	pocilloporidae	stylophora	pistillata	Stylophora pistillata	999	999	15.12.2020	aquarium	0	0	0	0	0	0	0	0	0	0
138169	Sp03	Fwd_15-Rev_17_R1.fastq.gz	5fb1bc3e96a4f5e4fd9042b1efb4455bff82df25a6dfad94da03d9c25fff9a1e	Fwd_15-Rev_17_R2.fastq.gz	ff2d210c9e9db4c60f5cb956e8e0777fdf578bb06a8e4dad534ad94d3bec6284	657	20211007_scharfenstein	25555	29	2	0	0	0	0	29	2	0	0	0	0	0	0	0	0	0	0	0	coral_aquarium	cnidaria	anthozoa	scleractinia	pocilloporidae	stylophora	pistillata	Stylophora pistillata	999	999	15.12.2020	aquarium	0	0	0	0	0	0	0	0	0	0
138170	Sp07	Fwd_15-Rev_18_R1.fastq.gz	d6b71ee9e8062c8ba2cba8b29e8712add3873dc2341fd980ea822144c87e077b	Fwd_15-Rev_18_R2.fastq.gz	bb9a5bf8532de5cb462b44de5a46d7c344b5e4bdae44673336bb1082e523b3c1	657	20211007_scharfenstein	60068	33895	1205	33888	1203	3	1	4	1	32284	15	0	0	0	0	0	0	0	0	0	coral_aquarium	cnidaria	anthozoa	scleractinia	pocilloporidae	stylophora	pistillata	Stylophora pistillata	999	999	15.12.2020	aquarium	0	0	0	20295	331	0	3141	0	2173	1740
138171	Sp08	Fwd_15-Rev_19_R1.fastq.gz	6b79b9c02c41cbb000066d547f08bff61d7375913f7a3951aa133e0c739b77e2	Fwd_15-Rev_19_R2.fastq.gz	b3ac9093883f5d1a06e67532b54e5ae502f0a3b7b77b0f1cd3eaa1b455fcf48e	657	20211007_scharfenstein	37741	11818	507	11792	506	0	0	26	1	11100	15	0	0	49	0	0	0	0	0	0	coral_aquarium	cnidaria	anthozoa	scleractinia	pocilloporidae	stylophora	pistillata	Stylophora pistillata	999	999	15.12.2020	aquarium	0	0	0	7281	164	0	1051	0	764	550
138172	Sp09	Fwd_15-Rev_20_R1.fastq.gz	032216daff9129a1732694113674976382c5c763b69bfaf0056136f92422943b	Fwd_15-Rev_20_R2.fastq.gz	4a046fc926b56bc1967f037eaa4aca440969a5c4fb1f50798bd6f43cd7df6911	657	20211007_scharfenstein	62093	35847	1213	35822	1210	4	1	21	2	34100	13	0	0	0	0	0	0	0	0	0	coral_aquarium	cnidaria	anthozoa	scleractinia	pocilloporidae	stylophora	pistillata	Stylophora pistillata	999	999	15.12.2020	aquarium	0	0	0	21337	468	0	3576	0	2421	1835
138173	Sp10	Fwd_15-Rev_21_R1.fastq.gz	9d7e248d4867d2958946345c284396604367823c86531e26d5bb6119d67f6851	Fwd_15-Rev_21_R2.fastq.gz	b4f4f1350848bbda10fbbf5e249ee6ce90f778062ad958e4294e08ab16ee5dbb	657	20211007_scharfenstein	59974	38279	1276	38276	1275	3	1	0	0	36466	15	0	0	0	0	0	0	0	0	0	coral_aquarium	cnidaria	anthozoa	scleractinia	pocilloporidae	stylophora	pistillata	Stylophora pistillata	999	999	15.12.2020	aquarium	0	0	0	22149	502	0	3696	0	2720	2187
138174	Sp11	Fwd_15-Rev_22_R1.fastq.gz	e572bf3d5fbdd5097f085502a2c7bc3a4c162e877c038213ac87080e582df62e	Fwd_15-Rev_22_R2.fastq.gz	c219d01b61969005689bb6e8695a1b567519e37f0d59d2dd56fbfef4bded9d79	657	20211007_scharfenstein	62948	34346	1189	34300	1187	0	0	46	2	32850	16	0	0	0	0	0	0	0	0	0	coral_aquarium	cnidaria	anthozoa	scleractinia	pocilloporidae	stylophora	pistillata	Stylophora pistillata	999	999	15.12.2020	aquarium	0	0	0	20463	288	0	3253	0	2373	1831
138175	Sp12	Fwd_15-Rev_23_R1.fastq.gz	b4d9b2cf46abd273468bd9fd67ddb9439878c3d06cd3283616ba0e4c76cf44b1	Fwd_15-Rev_23_R2.fastq.gz	903d94711de0c234b6f647c7d97a1a641a240f5ac54e2ec7048f9a11f2f3029e	657	20211007_scharfenstein	52331	30336	1096	30333	1095	0	0	3	1	28320	15	0	0	0	0	0	0	0	0	0	coral_aquarium	cnidaria	anthozoa	scleractinia	pocilloporidae	stylophora	pistillata	Stylophora pistillata	999	999	15.12.2020	aquarium	0	0	0	17548	434	0	2746	0	1901	1552
138093	Sp13	Fwd_09-Rev_13_R1.fastq.gz	f7dc7d8242f005500f7ab7b2034d8025726b36f1b6c4a704e4afa124204094ba	Fwd_09-Rev_13_R2.fastq.gz	c7bda61a144b186adfaec42f4ff0ecd56e1fd139302f22e1d8606300d34edfb4	657	20211007_scharfenstein	88693	51969	1750	51136	1733	0	0	833	17	46740	26	0	0	2315	0	0	0	0	0	0	coral_aquarium	cnidaria	anthozoa	scleractinia	pocilloporidae	stylophora	pistillata	Stylophora pistillata	999	999	21.09.2020	aquarium	0	0	0	3008	289	0	0	0	3624	0
138094	Sp14	Fwd_09-Rev_14_R1.fastq.gz	eb094977fc96966a977f77a187cb2f74a4420bd50a24e20e094531a35d20adcf	Fwd_09-Rev_14_R2.fastq.gz	231c05e684cb227d26836ec30b4f10a5d097a60e08152edfade1ae07067831c4	657	20211007_scharfenstein	44	0	0	0	0	0	0	0	0	0	0	0	0	0	0	0	0	0	0	0	coral_aquarium	cnidaria	anthozoa	scleractinia	pocilloporidae	stylophora	pistillata	Stylophora pistillata	999	999	21.09.2020	aquarium	0	0	0	0	0	0	0	0	0	0
138095	Sp15	Fwd_09-Rev_15_R1.fastq.gz	622606428306c02a58dd5fcc17166162fca0b7651e19177ab9acfd212456b2cb	Fwd_09-Rev_15_R2.fastq.gz	84faf755cd851aea6c930a308a78af26deae1b975fea09666333f4082d6d3aeb	657	20211007_scharfenstein	78135	49594	1706	49074	1698	0	0	520	8	45198	26	0	0	2459	0	0	0	0	0	0	coral_aquarium	cnidaria	anthozoa	scleractinia	pocilloporidae	stylophora	pistillata	Stylophora pistillata	999	999	21.09.2020	aquarium	0	0	0	3198	264	0	0	0	3740	0
138096	Sp16	Fwd_09-Rev_16_R1.fastq.gz	d033c3864adede3145628bc084a9b860c7587ee71d8034d1734b58490318a128	Fwd_09-Rev_16_R2.fastq.gz	7631fe8752c7418e22ec386cb7269a8ed92111cde871b0ac4c0052c8171800d8	657	20211007_scharfenstein	62633	26921	1072	26687	1067	0	0	234	5	24145	24	0	0	1267	0	0	0	0	0	0	coral_aquarium	cnidaria	anthozoa	scleractinia	pocilloporidae	stylophora	pistillata	Stylophora pistillata	999	999	21.09.2020	aquarium	0	0	0	1792	124	0	0	0	2121	0
138186	Ca01	Fwd_16-Rev_04_R1.fastq.gz	54a9df02a43abf404d2b3d624142a5d81d1aa13740fe2dc9a704063ba57a866a	Fwd_16-Rev_04_R2.fastq.gz	79b62d90359d574a9fa65abf29a37a9f0fcea9ae9f9d7caab810fdac9c47244e	657	20211007_scharfenstein	32516	16698	610	16663	608	0	0	35	2	16139	17	0	0	0	0	0	0	0	0	0	culture	NoData	NoData	NoData	NoData	NoData	NoData	Cladocopium C1acro	999	999	NoData	NoData	0	0	0	9846	160	0	1849	0	1092	869
138187	Ca02	Fwd_16-Rev_05_R1.fastq.gz	90a6de1cb1789e188bca683390c57a62b835991ed0d42c76744afa215ce25523	Fwd_16-Rev_05_R2.fastq.gz	c644e0ff17ccc8cf7f4748ea07ce45c78b9c749b687ec3c170e4efdcda3a7cd4	657	20211007_scharfenstein	34175	13829	574	13750	569	0	0	79	5	13313	17	0	0	0	0	0	0	0	0	0	culture	NoData	NoData	NoData	NoData	NoData	NoData	Cladocopium C1acro	999	999	NoData	NoData	0	0	0	8246	127	0	1424	0	910	636
138188	Ca03	Fwd_16-Rev_06_R1.fastq.gz	4833ccee9b4bf1db320890c63547b4f7ed7fd6931121973219d258dee146348c	Fwd_16-Rev_06_R2.fastq.gz	92e9ae6df4af9dd1e12589d43b40cbb8b60026f9895c9d2f511e7242b71034e7	657	20211007_scharfenstein	24581	11448	425	11420	424	0	0	28	1	11082	18	0	0	0	0	0	0	0	0	0	culture	NoData	NoData	NoData	NoData	NoData	NoData	Cladocopium C1acro	999	999	NoData	NoData	0	0	0	6759	121	0	1191	0	689	563
138117	gDNA01	Fwd_11-Rev_13_R1.fastq.gz	493e28110232e5d4be03c3b9daa7b61859e7843071e0e1019399c8e634abff47	Fwd_11-Rev_13_R2.fastq.gz	794342350956a9efb539afdc1776a7d08a5344e326cfd9827bedc4938024cea1	657	20211007_scharfenstein	19	0	0	0	0	0	0	0	0	0	0	0	0	0	0	0	0	0	0	0	NoData	NoData	NoData	NoData	NoData	NoData	NoData	Controls	999	999	NoData	NoData	0	0	0	0	0	0	0	0	0	0
138154	gDNA02	Fwd_14-Rev_14_R1.fastq.gz	55dd1f15e42752f5f7499b68fcb9e377bcb19d95a3d7652b5c23f54465e3034a	Fwd_14-Rev_14_R2.fastq.gz	c861d723f022ba8a7e9ba2fbf496bbbb93d19734f4e4c65447ac1e602fdc9af3	657	20211007_scharfenstein	16725	40	3	0	0	0	0	40	3	0	0	0	0	0	0	0	0	0	0	0	NoData	NoData	NoData	NoData	NoData	NoData	NoData	Controls	999	999	NoData	NoData	0	0	0	0	0	0	0	0	0	0
138182	gDNA03	Fwd_16-Rev_21_R1.fastq.gz	1bf39d9fa04244fbb1edf7cb17bb3baa57068f95407525a3e9e9f003917b08a6	Fwd_16-Rev_21_R2.fastq.gz	2f6799a39c3c446854adaa4bd6198c73132b5d22d9e1223e841bd8abe5f54c49	657	20211007_scharfenstein	15473	14	1	0	0	0	0	14	1	0	0	0	0	0	0	0	0	0	0	0	NoData	NoData	NoData	NoData	NoData	NoData	NoData	Controls	999	999	NoData	NoData	0	0	0	0	0	0	0	0	0	0
138183	PCR01	Fwd_16-Rev_22_R1.fastq.gz	309b1b2b6b298402986e58954a6c1bfbfc5bd3d926c79d2baec5b4879ae692a5	Fwd_16-Rev_22_R2.fastq.gz	3d0730f445dec1bcf742e9dc756e436a62ae29c89a66a98d13d773f19f6effaf	657	20211007_scharfenstein	15	0	0	0	0	0	0	0	0	0	0	0	0	0	0	0	0	0	0	0	NoData	NoData	NoData	NoData	NoData	NoData	NoData	Controls	999	999	NoData	NoData	0	0	0	0	0	0	0	0	0	0
138184	PCR02	Fwd_16-Rev_23_R1.fastq.gz	1309a0748122268ee63d1b8c1f59a43c153180dc4fdaedec9505dfdaa87f9b22	Fwd_16-Rev_23_R2.fastq.gz	495151912c17661be4b317b572823334f6d065fd54b2412e7507fc1478159578	657	20211007_scharfenstein	16363	21	2	0	0	0	0	21	2	0	0	0	0	0	0	0	0	0	0	0	NoData	NoData	NoData	NoData	NoData	NoData	NoData	Controls	999	999	NoData	NoData	0	0	0	0	0	0	0	0	0	0
138185	PCR03	Fwd_16-Rev_24_R1.fastq.gz	dd5346d0468aa036a9a20c1f29f9fa6e1ebaf3f11c43862003240e48f97b860d	Fwd_16-Rev_24_R2.fastq.gz	7a5c4d0cb5b14aa24ee1b3bb5c5779ddad71d7b50f94053d0908f29db6949776	657	20211007_scharfenstein	18615	4117	70	0	0	0	0	4117	70	0	0	0	0	0	0	0	0	0	0	0	NoData	NoData	NoData	NoData	NoData	NoData	NoData	Controls	999	999	NoData	NoData	0	0	0	0	0	0	0	0	0	0
seq_accession																																								70961	63248	64772	2	32	517	4	25860	1	831
[truncated: 173 more columns]

## Sheet: SymPortal ITS2 profiles
Sample	C1-C1b-C1c-C42.2-C1bh-C1br-C1cb-C3	C15-C15l-C15n-C15qz-C15bp	C3/C21/C3av-C3at-C3b-C3dp	C40-C3-C115-C40h	C1-C1b-C42.2-C1c-C1bh-C1br-C1cb	C50a/C3-C50c-C3b	C8/C8a-C42.2-C1-C42e	C8/C8a-C1-C42.2-C42e-C8e-C42ae	C1-C1c-C1b-C42.2-C1bh-C1br	C40/C50c/C50a/C3	C50a/C50c-C3-C3b-C50f	D1-D4-D2-D4c-D6	D1/D6-D4-D1cc
Dh01	0	0	0	0	0	0	0	0	0	0	0	0	0
Dh02	0	0	0	0	0	0	0	0	0	0	0	0	0
Dh03	0	0	0	0	0	0	0	0	0	0	0	0	0
Dh04	0	0	0	0	0	0	0	0	0	0	0	0	0
Dh05	0	0	0	0	0	0	0	0	0	0	0	0	0
Dh06	0	0	0	0	0	0	0	0	0	0	0	0	0
Dh07	0	0	0	0	0	0	0	0	0	0	0	0	0
Dh08	0.93543	0	0	0	0	0	0	0	0	0	0	0	0
Dh09	0	0	0	0	0	0	0	0	0	0	0	0	0
Dh10	0.928177	0	0	0	0	0	0	0	0	0	0	0	0
Dh11	0.924292	0	0	0	0	0	0	0	0	0	0	0	0
Dh12	0.941927	0	0	0	0	0	0	0	0	0	0	0	0
Dh13	0	0	0	0	0	0	0	0	0	0	0	0	0.897448
Dh14	0	0	0	0	0	0	0	0	0	0	0	0	0.893818
Dh15	0	0	0	0	0	0	0	0	0	0	0	0	0.899959
Dh16	0	0	0	0	0	0	0	0	0	0	0	0	0.912984
Dp01	0	0	0	0	0	0	0	0	0	0	0	0	0
Dp02	0	0	0	0	0	0	0	0	0	0	0	0	0
Dp03	0	0	0	0	0	0	0	0	0	0	0	0	0
Dp04	0	0	0	0	0	0	0	0	0	0	0	0	0
Dp05	0	0	0	0	0	0	0	0	0	0	0	0	0
Dp06	0	0	0	0	0	0	0	0	0	0	0	0	0
Dp07	0.933195	0	0	0	0	0	0	0	0	0	0	0	0
Dp08	0.938607	0	0	0	0	0	0	0	0	0	0	0	0
Dp09	0.948654	0	0	0	0	0	0	0	0	0	0	0	0
Dp10	0.928589	0	0	0	0	0	0	0	0	0	0	0	0
Dp11	0.928951	0	0	0	0	0	0	0	0	0	0	0	0
Dp12	0.93355	0	0	0	0	0	0	0	0	0	0	0	0
Dp13	0	0	0.908251	0	0	0	0	0	0	0	0	0	0
Dp14	0	0	0.90692	0	0	0	0	0	0	0	0	0	0
Dp15	0	0	0.90471	0	0	0	0	0	0	0	0	0	0
Dp16	0	0	0.908463	0	0	0	0	0	0	0	0	0	0
El07	0.951716	0	0	0	0	0	0	0	0	0	0	0	0
El08	0	0	0	0	0	0	0	0	0.878151	0	0	0	0
El09	0	0	0	0	0	0	0	0	0	0	0	0	0
El10	0.947987	0	0	0	0	0	0	0	0	0	0	0	0
El11	0.947602	0	0	0	0	0	0	0	0	0	0	0	0
El12	0.867872	0	0	0	0	0	0	0	0	0	0	0	0
El13	0	0	0	0.858699	0	0	0	0	0	0	0	0	0
El14	0	0	0	0.916328	0	0	0	0	0	0	0	0	0
El15	0	0	0	0.903357	0	0	0	0	0	0	0	0	0
El16	0	0	0	0.903848	0	0	0	0	0	0	0	0	0
Pd01	0	0	0	0	0	0	0	0	0	0	0	0.956059	0
Pd02	0	0	0	0	0	0	0	0	0	0	0	0.949727	0
Pd03	0	0	0	0	0	0	0	0	0	0	0	0.932111	0
Pd04	0	0	0	0	0	0	0	0	0	0	0	0.956352	0
Pd05	0	0	0	0	0	0	0	0	0	0	0	0.963135	0
Pd06	0	0	0	0	0	0	0	0	0	0	0	0.960715	0
Pd07	0.947437	0	0	0	0	0	0	0	0	0	0	0	0
Pd08	0.946469	0	0	0	0	0	0	0	0	0	0	0	0
Pd09	0.871053	0	0	0	0	0	0	0	0	0	0	0	0
Pd10	0.251169	0	0	0	0	0	0	0	0	0	0	0.693027	0
Pd11	0.464927	0	0	0	0	0	0	0	0	0	0	0.480169	0
Pd12	0.378814	0	0	0	0	0	0	0	0	0	0	0.566411	0
Pd13	0	0	0	0	0	0	0	0	0	0	0.910665	0	0
Pd14	0	0	0	0	0	0.912966	0	0	0	0	0	0	0
Pd15	0	0	0	0	0	0	0	0	0	0.898586	0	0	0
Pd16	0	0	0	0	0	0.920014	0	0	0	0	0	0	0
Pl01	0	0	0	0	0	0	0	0	0	0	0	0	0
Pl02	0	0	0	0	0	0	0	0	0	0	0	0	0
Pl03	0	0	0	0	0	0	0	0	0	0	0	0	0
Pl04	0	0	0	0	0	0	0	0	0	0	0	0	0
Pl05	0	0.921397	0	0	0	0	0	0	0	0	0	0	0
Pl06	0	0	0	0	0	0	0	0	0	0	0	0	0
Pl07	0.928196	0	0	0	0	0	0	0	0	0	0	0	0
Pl08	0.928659	0	0	0	0	0	0	0	0	0	0	0	0
Pl09	0.930972	0	0	0	0	0	0	0	0	0	0	0	0
Pl10	0	0	0	0	0.903614	0	0	0	0	0	0	0	0
Pl11	0	0	0	0	0.928571	0	0	0	0	0	0	0	0
Pl12	0	0	0	0	0	0	0	0	0	0	0	0	0
Pl13	0	0.902168	0	0	0	0	0	0	0	0	0	0	0
Pl14	0	0.912144	0	0	0	0	0	0	0	0	0	0	0
Pl15	0	0.914299	0	0	0	0	0	0	0	0	0	0	0
Pl16	0	0.905752	0	0	0	0	0	0	0	0	0	0	0
Sp01	0	0	0	0	0	0	0	0	0	0	0	0	0
Sp02	0	0	0	0	0	0	0	0	0	0	0	0	0
Sp03	0	0	0	0	0	0	0	0	0	0	0	0	0
Sp07	0.951245	0	0	0	0	0	0	0	0	0	0	0	0
Sp08	0.954414	0	0	0	0	0	0	0	0	0	0	0	0
Sp09	0.961349	0	0	0	0	0	0	0	0	0	0	0	0
Sp10	0.950036	0	0	0	0	0	0	0	0	0	0	0	0
Sp11	0.946728	0	0	0	0	0	0	0	0	0	0	0	0
Sp12	0.949047	0	0	0	0	0	0	0	0	0	0	0	0
Sp13	0	0	0	0	0	0	0	0.820881	0	0	0	0	0
Sp14	0	0	0	0	0	0	0	0	0	0	0	0	0
Sp15	0	0	0	0	0	0	0.796031	0	0	0	0	0	0
Sp16	0	0	0	0	0	0	0.81578	0	0	0	0	0	0
Ca1	0.940269	0	0	0	0	0	0	0	0	0	0	0	0
Ca2	0.936603	0	0	0	0	0	0	0	0	0	0	0	0
Ca3	0.930247	0	0	0	0	0	0	0	0	0	0	0	0
gDNA01	0	0	0	0	0	0	0	0	0	0	0	0	0
gDNA02	0	0	0	0	0	0	0	0	0	0	0	0	0
gDNA03	0	0	0	0	0	0	0	0	0	0	0	0	0
PCR01	0	0	0	0	0	0	0	0	0	0	0	0	0
PCR02	0	0	0	0	0	0	0	0	0	0	0	0	0
PCR03	0	0	0	0	0	0	0	0	0	0	0	0	0
